# Supplementary material for: Further understanding human disease genes by comparing with housekeeping genes and other genes
Source: BMC Genomics. 2006 Feb 21;7:31. doi: 10.1186/1471-2164-7-31 (PMC1397819; doi:10.1186/1471-2164-7-31)
Supplement: Additional File 2 — List of UEHGsThe list of UEHGs The list is contained in this file. [file 1471-2164-7-31-S2.txt]

Hs.100874
Hs.100915
Hs.101150
Hs.102406
Hs.102798
Hs.103147
Hs.103561
Hs.104203
Hs.105584
Hs.106185
Hs.106650
Hs.10688
Hs.106909
Hs.108080
Hs.108104
Hs.108371
Hs.108957
Hs.108969
Hs.109052
Hs.10964
Hs.109752
Hs.109778
Hs.109798
Hs.11
Hs.11110
Hs.11125
Hs.111801
Hs.11184
Hs.112160
Hs.112529
Hs.112622
Hs.11314
Hs.113684
Hs.11417
Hs.114412
Hs.115242
Hs.116029
Hs.1162
Hs.116448
Hs.117176
Hs.11747
Hs.117825
Hs.118076
Hs.118243
Hs.118248
Hs.118463
Hs.118633
Hs.118638
Hs.119177
Hs.119594
Hs.119598
Hs.120
Hs.12084
Hs.120844
Hs.120950
Hs.12102
Hs.12152
Hs.121549
Hs.122363
Hs.122523
Hs.12256
Hs.12272
Hs.122926
Hs.123198
Hs.123295
Hs.12333
Hs.12341
Hs.124126
Hs.124366
Hs.12439
Hs.125474
Hs.125742
Hs.125898
Hs.126667
Hs.127445
Hs.127519
Hs.127826
Hs.128037
Hs.12865
Hs.128676
Hs.128824
Hs.129195
Hs.129673
Hs.129959
Hs.12999
Hs.130413
Hs.130434
Hs.130593
Hs.130607
Hs.130853
Hs.130873
Hs.131072
Hs.131226
Hs.131255
Hs.132104
Hs.132499
Hs.132513
Hs.132853
Hs.132864
Hs.13351
Hs.133892
Hs.134074
Hs.1342
Hs.134406
Hs.13453
Hs.135183
Hs.135471
Hs.136309
Hs.13662
Hs.136905
Hs.137510
Hs.137562
Hs.13759
Hs.13845
Hs.138860
Hs.142
Hs.143137
Hs.14317
Hs.14347
Hs.143736
Hs.143873
Hs.144130
Hs.144835
Hs.145519
Hs.14611
Hs.146339
Hs.146393
Hs.146406
Hs.146602
Hs.1472
Hs.148078
Hs.148330
Hs.148340
Hs.14839
Hs.14846
Hs.148559
Hs.148641
Hs.148677
Hs.148767
Hs.14894
Hs.149473
Hs.150540
Hs.150580
Hs.150837
Hs.15114
Hs.151237
Hs.151413
Hs.151777
Hs.152536
Hs.152717
Hs.152978
Hs.153177
Hs.153357
Hs.153752
Hs.154023
Hs.154163
Hs.15535
Hs.155742
Hs.155829
Hs.15591
Hs.156367
Hs.156667
Hs.156701
Hs.157351
Hs.157379
Hs.15738
Hs.157607
Hs.158427
Hs.159130
Hs.159161
Hs.15961
Hs.15977
Hs.159799
Hs.16003
Hs.16059
Hs.161008
Hs.161220
Hs.16157
Hs.16184
Hs.162121
Hs.162233
Hs.162877
Hs.163893
Hs.165195
Hs.165736
Hs.166160
Hs.166204
Hs.166463
Hs.166975
Hs.167115
Hs.167165
Hs.167531
Hs.167559
Hs.168095
Hs.169002
Hs.169577
Hs.169611
Hs.169718
Hs.169900
Hs.170107
Hs.170479
Hs.170553
Hs.170622
Hs.171280
Hs.171501
Hs.171626
Hs.171695
Hs.171909
Hs.171971
Hs.17250
Hs.172613
Hs.172755
Hs.172772
Hs.173464
Hs.173611
Hs.173878
Hs.174050
Hs.174195
Hs.1755
Hs.177766
Hs.178551
Hs.179260
Hs.179986
Hs.180257
Hs.180408
Hs.180414
Hs.180758
Hs.180877
Hs.180909
Hs.180933
Hs.181128
Hs.181163
Hs.181244
Hs.181300
Hs.181368
Hs.18192
Hs.182255
Hs.182825
Hs.182885
Hs.183075
Hs.183435
Hs.183684
Hs.183706
Hs.183958
Hs.184062
Hs.184233
Hs.184720
Hs.184877
Hs.185172
Hs.185674
Hs.186350
Hs.1869
Hs.187284
Hs.187657
Hs.187866
Hs.188614
Hs.188634
Hs.188757
Hs.189716
Hs.189772
Hs.189826
Hs.189920
Hs.190028
Hs.190544
Hs.190968
Hs.19121
Hs.191346
Hs.191734
Hs.191856
Hs.191887
Hs.19196
Hs.192326
Hs.192425
Hs.19306
Hs.193118
Hs.193268
Hs.193613
Hs.194035
Hs.194110
Hs.19414
Hs.194692
Hs.194718
Hs.194721
Hs.195364
Hs.195464
Hs.196983
Hs.197071
Hs.197320
Hs.198281
Hs.199625
Hs.199695
Hs.199763
Hs.200668
Hs.200804
Hs.201390
Hs.20157
Hs.201712
Hs.202238
Hs.202430
Hs.202522
Hs.203514
Hs.205163
Hs.205173
Hs.205952
Hs.208550
Hs.208597
Hs.208914
Hs.210850
Hs.211800
Hs.212102
Hs.213061
Hs.213470
Hs.213541
Hs.213724
Hs.2157
Hs.216386
Hs.216653
Hs.21701
Hs.217484
Hs.2178
Hs.21837
Hs.21907
Hs.2210
Hs.223141
Hs.22399
Hs.224630
Hs.22546
Hs.225949
Hs.226499
Hs.226755
Hs.227253
Hs.227777
Hs.227782
Hs.227823
Hs.231295
Hs.232375
Hs.232721
Hs.233044
Hs.23650
Hs.236774
Hs.23876
Hs.23918
Hs.2399
Hs.240321
Hs.24054
Hs.241543
Hs.241558
Hs.242458
Hs.2430
Hs.244349
Hs.24545
Hs.24557
Hs.24656
Hs.247077
Hs.248746
Hs.250
Hs.250009
Hs.250429
Hs.250723
Hs.250899
Hs.25209
Hs.252820
Hs.252967
Hs.25300
Hs.253197
Hs.2533
Hs.253726
Hs.253844
Hs.253903
Hs.254042
Hs.255093
Hs.255935
Hs.25723
Hs.258314
Hs.258551
Hs.258563
Hs.26136
Hs.262150
Hs.26232
Hs.262858
Hs.262886
Hs.263812
Hs.264887
Hs.26506
Hs.265174
Hs.26570
Hs.268122
Hs.26814
Hs.268742
Hs.268787
Hs.268939
Hs.269059
Hs.269775
Hs.269782
Hs.269990
Hs.270107
Hs.270244
Hs.270291
Hs.270499
Hs.270570
Hs.271135
Hs.271224
Hs.271643
Hs.271695
Hs.272168
Hs.27222
Hs.272630
Hs.273621
Hs.274136
Hs.274287
Hs.274329
Hs.274416
Hs.274873
Hs.275243
Hs.275675
Hs.277035
Hs.277517
Hs.277677
Hs.277704
Hs.2780
Hs.278573
Hs.278901
Hs.279245
Hs.2795
Hs.279640
Hs.279784
Hs.279806
Hs.279837
Hs.279861
Hs.279915
Hs.279920
Hs.279929
Hs.280342
Hs.280978
Hs.281707
Hs.282276
Hs.282410
Hs.282700
Hs.282901
Hs.282975
Hs.283521
Hs.283734
Hs.284292
Hs.284295
Hs.284491
Hs.28491
Hs.2853
Hs.285354
Hs.286221
Hs.286226
Hs.287295
Hs.287412
Hs.287471
Hs.287521
Hs.288520
Hs.288798
Hs.288856
Hs.288912
Hs.288945
Hs.289007
Hs.289271
Hs.290243
Hs.290404
Hs.290758
Hs.291212
Hs.292078
Hs.292265
Hs.292493
Hs.292549
Hs.292579
Hs.292804
Hs.29288
Hs.292949
Hs.292986
Hs.292996
Hs.29304
Hs.293077
Hs.293629
Hs.293970
Hs.295563
Hs.295917
Hs.296422
Hs.297343
Hs.29764
Hs.298280
Hs.299002
Hs.299055
Hs.300141
Hs.300224
Hs.30026
Hs.301350
Hs.301419
Hs.301613
Hs.301696
Hs.301904
Hs.301961
Hs.302903
Hs.30345
Hs.304192
Hs.304362
Hs.304613
Hs.304682
Hs.306291
Hs.306327
Hs.306769
Hs.307913
Hs.307924
Hs.308171
Hs.309090
Hs.309231
Hs.309641
Hs.309753
Hs.3100
Hs.310453
Hs.310542
Hs.310645
Hs.311072
Hs.311640
Hs.313247
Hs.314359
Hs.315137
Hs.315177
Hs.315230
Hs.319128
Hs.31931
Hs.320151
Hs.321391
Hs.32148
Hs.321541
Hs.324250
Hs.324521
Hs.326371
Hs.326387
Hs.326805
Hs.327736
Hs.32826
Hs.329502
Hs.32956
Hs.32981
Hs.32995
Hs.332012
Hs.332795
Hs.333388
Hs.333418
Hs.333526
Hs.333579
Hs.333786
Hs.334637
Hs.334674
Hs.334684
Hs.334832
Hs.334851
Hs.334885
Hs.335057
Hs.335106
Hs.336930
Hs.337588
Hs.3376
Hs.337766
Hs.339278
Hs.339639
Hs.3426
Hs.343522
Hs.343911
Hs.344812
Hs.345694
Hs.34576
Hs.3496
Hs.349758
Hs.350194
Hs.35052
Hs.350702
Hs.350764
Hs.350899
Hs.350927
Hs.35096
Hs.350966
Hs.351296
Hs.351875
Hs.351887
Hs.352656
Hs.352768
Hs.353013
Hs.353454
Hs.355570
Hs.355643
Hs.355867
Hs.355927
Hs.355957
Hs.355983
Hs.356050
Hs.356061
Hs.356190
Hs.356285
Hs.356331
Hs.356366
Hs.356371
Hs.356377
Hs.356460
Hs.356502
Hs.356572
Hs.356630
Hs.356654
Hs.356744
Hs.356794
Hs.35758
Hs.361323
Hs.365286
Hs.36794
Hs.368214
Hs.368359
Hs.368404
Hs.368551
Hs.368563
Hs.368592
Hs.368717
Hs.369052
Hs.369201
Hs.369356
Hs.369373
Hs.36959
Hs.369607
Hs.369624
Hs.369682
Hs.369761
Hs.369785
Hs.370024
Hs.370187
Hs.370247
Hs.370312
Hs.370408
Hs.370487
Hs.370504
Hs.370581
Hs.370671
Hs.370770
Hs.370781
Hs.370854
Hs.370895
Hs.370927
Hs.370950
Hs.371001
Hs.371249
Hs.371594
Hs.371617
Hs.371642
Hs.371698
Hs.371794
Hs.371823
Hs.371889
Hs.372003
Hs.372331
Hs.372492
Hs.372541
Hs.372914
Hs.374043
Hs.374216
Hs.374262
Hs.374485
Hs.374503
Hs.374553
Hs.374588
Hs.374596
Hs.374650
Hs.374950
Hs.375174
Hs.376064
Hs.376681
Hs.377155
Hs.377484
Hs.377705
Hs.378532
Hs.378808
Hs.379754
Hs.380118
Hs.380159
Hs.38044
Hs.380681
Hs.380920
Hs.380953
Hs.380973
Hs.381008
Hs.381061
Hs.381123
Hs.381126
Hs.381172
Hs.381219
Hs.381870
Hs.383019
Hs.38533
Hs.385493
Hs.386189
Hs.386225
Hs.386384
Hs.386404
Hs.386434
Hs.386502
Hs.387208
Hs.3873
Hs.387567
Hs.387671
Hs.387804
Hs.388034
Hs.388188
Hs.388297
Hs.388654
Hs.388664
Hs.3887
Hs.388739
Hs.388918
Hs.388927
Hs.388956
Hs.389027
Hs.389103
Hs.389107
Hs.389171
Hs.389649
Hs.389996
Hs.390171
Hs.3903
Hs.390567
Hs.390736
Hs.390817
Hs.396783
Hs.397073
Hs.397609
Hs.397705
Hs.399873
Hs.400295
Hs.401388
Hs.401929
Hs.404321
Hs.405144
Hs.405410
Hs.405590
Hs.405913
Hs.406062
Hs.406096
Hs.406166
Hs.406191
Hs.406223
Hs.406277
Hs.406300
Hs.406510
Hs.406590
Hs.406620
Hs.406683
Hs.407368
Hs.407860
Hs.407995
Hs.408018
Hs.408054
Hs.408062
Hs.408073
Hs.408257
Hs.408790
Hs.409137
Hs.409140
Hs.409223
Hs.409230
Hs.409412
Hs.4096
Hs.409834
Hs.409911
Hs.410092
Hs.410497
Hs.410817
Hs.410977
Hs.412293
Hs.412331
Hs.412370
Hs.412433
Hs.412468
Hs.412842
Hs.413111
Hs.413482
Hs.413812
Hs.413899
Hs.414579
Hs.415342
Hs.416998
Hs.417549
Hs.417710
Hs.418533
Hs.418668
Hs.418795
Hs.419463
Hs.419640
Hs.420024
Hs.420272
Hs.420529
Hs.421257
Hs.421509
Hs.421608
Hs.421622
Hs.421907
Hs.422990
Hs.423968
Hs.424126
Hs.425125
Hs.425383
Hs.425777
Hs.42644
Hs.42806
Hs.428214
Hs.429
Hs.429052
Hs.429180
Hs.429581
Hs.429608
Hs.430075
Hs.430425
Hs.430606
Hs.43071
Hs.431109
Hs.431317
Hs.431498
Hs.431668
Hs.431926
Hs.432330
Hs.432485
Hs.432491
Hs.432574
Hs.432674
Hs.432726
Hs.432760
Hs.432862
Hs.432996
Hs.433026
Hs.433154
Hs.433203
Hs.433222
Hs.433343
Hs.433381
Hs.433391
Hs.433419
Hs.433427
Hs.433512
Hs.433529
Hs.433540
Hs.433615
Hs.433670
Hs.433701
Hs.433702
Hs.433750
Hs.433759
Hs.433795
Hs.433863
Hs.433901
Hs.433951
Hs.434102
Hs.434241
Hs.434367
Hs.434888
Hs.434980
Hs.435044
Hs.43505
Hs.435290
Hs.435610
Hs.435661
Hs.435700
Hs.435841
Hs.435938
Hs.436035
Hs.43619
Hs.436204
Hs.436405
Hs.436437
Hs.436500
Hs.436521
Hs.43666
Hs.436687
Hs.437043
Hs.437056
Hs.437060
Hs.437178
Hs.437211
Hs.437249
Hs.437366
Hs.437403
Hs.437460
Hs.437594
Hs.437779
Hs.437831
Hs.438227
Hs.438236
Hs.438336
Hs.438429
Hs.438678
Hs.438823
Hs.438918
Hs.438991
Hs.439480
Hs.439481
Hs.439552
Hs.439630
Hs.439815
Hs.44017
Hs.440219
Hs.440525
Hs.440776
Hs.440900
Hs.440932
Hs.441072
Hs.442530
Hs.442592
Hs.442798
Hs.443031
Hs.443057
Hs.443417
Hs.443861
Hs.443914
Hs.443960
Hs.443976
Hs.444157
Hs.444319
Hs.444332
Hs.444356
Hs.444362
Hs.444422
Hs.444472
Hs.444552
Hs.444612
Hs.444749
Hs.444818
Hs.445078
Hs.445203
Hs.445511
Hs.445534
Hs.445570
Hs.445665
Hs.445893
Hs.445977
Hs.445981
Hs.445999
Hs.446017
Hs.446075
Hs.446149
Hs.446240
Hs.446260
Hs.446309
Hs.446315
Hs.446336
Hs.446345
Hs.446427
Hs.446450
Hs.446522
Hs.446574
Hs.446588
Hs.446623
Hs.446628
Hs.446852
Hs.446971
Hs.447458
Hs.447492
Hs.447547
Hs.447626
Hs.448004
Hs.448225
Hs.448226
Hs.449880
Hs.449972
Hs.450972
Hs.451636
Hs.453583
Hs.454698
Hs.458273
Hs.458280
Hs.458320
Hs.458367
Hs.458400
Hs.458414
Hs.458644
Hs.458747
Hs.458917
Hs.459106
Hs.459345
Hs.459691
Hs.459779
Hs.459927
Hs.459940
Hs.460260
Hs.460459
Hs.460468
Hs.460587
Hs.460604
Hs.460617
Hs.460785
Hs.460885
Hs.460923
Hs.460988
Hs.461379
Hs.461453
Hs.461610
Hs.461787
Hs.461860
Hs.462035
Hs.462214
Hs.462278
Hs.462323
Hs.462341
Hs.462392
Hs.462492
Hs.462529
Hs.462729
Hs.462913
Hs.462971
Hs.463041
Hs.463045
Hs.463059
Hs.463074
Hs.463079
Hs.463110
Hs.463165
Hs.463382
Hs.463456
Hs.464184
Hs.46423
Hs.464416
Hs.464472
Hs.464652
Hs.464869
Hs.465221
Hs.465224
Hs.465498
Hs.465542
Hs.465808
Hs.465885
Hs.466471
Hs.466693
Hs.466828
Hs.466987
Hs.467097
Hs.467142
Hs.467192
Hs.467236
Hs.467284
Hs.467288
Hs.467524
Hs.467634
Hs.467696
Hs.467807
Hs.467824
Hs.467898
Hs.467960
Hs.468442
Hs.468663
Hs.468702
Hs.468760
Hs.468972
Hs.469154
Hs.469309
Hs.469331
Hs.469473
Hs.469728
Hs.469820
Hs.469879
Hs.469925
Hs.470477
Hs.470544
Hs.470588
Hs.470907
Hs.471011
Hs.471156
Hs.471221
Hs.471393
Hs.471401
Hs.471404
Hs.471441
Hs.471876
Hs.471933
Hs.471975
Hs.472010
Hs.472024
Hs.472031
Hs.472185
Hs.472330
Hs.472471
Hs.472475
Hs.472558
Hs.472564
Hs.472651
Hs.472860
Hs.473286
Hs.473370
Hs.473583
Hs.473721
Hs.473761
Hs.473788
Hs.474005
Hs.474010
Hs.474536
Hs.474643
Hs.474787
Hs.474935
Hs.474982
Hs.475125
Hs.475382
Hs.475392
Hs.475401
Hs.475629
Hs.475663
Hs.475812
Hs.475896
Hs.476291
Hs.476365
Hs.4766
Hs.476680
Hs.476706
Hs.477028
Hs.477115
Hs.477155
Hs.477287
Hs.477789
Hs.478553
Hs.478753
Hs.479396
Hs.479728
Hs.479944
Hs.480073
Hs.480364
Hs.480603
Hs.480653
Hs.480763
Hs.481186
Hs.481542
Hs.481571
Hs.482497
Hs.482526
Hs.483305
Hs.483408
Hs.483419
Hs.483486
Hs.483829
Hs.483877
Hs.484188
Hs.484349
Hs.485102
Hs.485155
Hs.485233
Hs.485262
Hs.485365
Hs.485471
Hs.486360
Hs.486502
Hs.487036
Hs.487360
Hs.487648
Hs.487774
Hs.488143
Hs.488171
Hs.488624
Hs.489040
Hs.489354
Hs.489448
Hs.4900
Hs.490038
Hs.490253
Hs.490415
Hs.490504
Hs.490551
Hs.491060
Hs.491351
Hs.491359
Hs.491440
Hs.491577
Hs.491597
Hs.491745
Hs.492348
Hs.492407
Hs.492445
Hs.492599
Hs.493401
Hs.493739
Hs.493919
Hs.494419
Hs.494529
Hs.494604
Hs.494648
Hs.494691
Hs.494892
Hs.495039
Hs.495250
Hs.495605
Hs.495755
Hs.496068
Hs.496487
Hs.496501
Hs.496753
Hs.497118
Hs.497332
Hs.497599
Hs.497788
Hs.497967
Hs.498239
Hs.498292
Hs.498455
Hs.498513
Hs.498548
Hs.4988
Hs.499158
Hs.499429
Hs.499496
Hs.499545
Hs.499643
Hs.4997
Hs.499839
Hs.500101
Hs.500409
Hs.500512
Hs.500546
Hs.500775
Hs.500874
Hs.500921
Hs.50098
Hs.501012
Hs.501023
Hs.501309
Hs.501345
Hs.501353
Hs.501379
Hs.501629
Hs.501728
Hs.501853
Hs.502302
Hs.502528
Hs.502659
Hs.502688
Hs.502823
Hs.502872
Hs.503001
Hs.503022
Hs.503048
Hs.503178
Hs.503222
Hs.503251
Hs.503546
Hs.503886
Hs.503891
Hs.50425
Hs.504620
Hs.504895
Hs.505059
Hs.505154
Hs.505516
Hs.505652
Hs.505676
Hs.505705
Hs.505735
Hs.505777
Hs.505802
Hs.505934
Hs.506199
Hs.5062
Hs.506720
Hs.506748
Hs.506759
Hs.507074
Hs.507336
Hs.507861
Hs.508480
Hs.508514
Hs.508524
Hs.508738
Hs.508848
Hs.509264
Hs.509545
Hs.509554
Hs.509736
Hs.509791
Hs.50984
Hs.510328
Hs.510402
Hs.511067
Hs.511138
Hs.511605
Hs.511768
Hs.511839
Hs.511979
Hs.5120
Hs.512037
Hs.512152
Hs.512164
Hs.512606
Hs.512627
Hs.512629
Hs.512640
Hs.512675
Hs.512676
Hs.512769
Hs.512807
Hs.512908
Hs.513013
Hs.513043
Hs.513053
Hs.513058
Hs.513145
Hs.513225
Hs.513266
Hs.513296
Hs.513490
Hs.513498
Hs.513522
Hs.513557
Hs.513626
Hs.513631
Hs.513851
Hs.513861
Hs.513913
Hs.514012
Hs.514036
Hs.514038
Hs.514196
Hs.514199
Hs.514216
Hs.514220
Hs.514284
Hs.514297
Hs.514402
Hs.514423
Hs.514465
Hs.514495
Hs.514535
Hs.514581
Hs.514590
Hs.514713
Hs.514802
Hs.514806
Hs.514870
Hs.514920
Hs.515032
Hs.515070
Hs.515114
Hs.515155
Hs.515162
Hs.515210
Hs.515247
Hs.515271
Hs.515329
Hs.515371
Hs.515415
Hs.515472
Hs.515474
Hs.515517
Hs.515550
Hs.515688
Hs.5158
Hs.515848
Hs.515879
Hs.516023
Hs.516079
Hs.516087
Hs.516111
Hs.516114
Hs.516157
Hs.516217
Hs.516243
Hs.516370
Hs.516490
Hs.516505
Hs.516587
Hs.516707
Hs.516775
Hs.516788
Hs.516790
Hs.516904
Hs.517066
Hs.517134
Hs.517145
Hs.517148
Hs.517216
Hs.517240
Hs.517262
Hs.517342
Hs.517666
Hs.517670
Hs.517768
Hs.517792
Hs.517817
Hs.517841
Hs.517937
Hs.517948
Hs.517949
Hs.517962
Hs.517970
Hs.518060
Hs.518099
Hs.518249
Hs.518424
Hs.518460
Hs.518464
Hs.518525
Hs.518609
Hs.518611
Hs.518614
Hs.518750
Hs.518827
Hs.519162
Hs.519168
Hs.519276
Hs.519320
Hs.519452
Hs.519523
Hs.519580
Hs.519635
Hs.519694
Hs.519972
Hs.519993
Hs.520004
Hs.520028
Hs.520049
Hs.520070
Hs.520094
Hs.520145
Hs.520146
Hs.520205
Hs.520210
Hs.520245
Hs.520287
Hs.520313
Hs.520344
Hs.520348
Hs.520459
Hs.520494
Hs.520640
Hs.520917
Hs.520943
Hs.520967
Hs.521056
Hs.521168
Hs.521171
Hs.521212
Hs.521240
Hs.521328
Hs.521487
Hs.521530
Hs.521924
Hs.521969
Hs.522074
Hs.522114
Hs.522257
Hs.522351
Hs.522373
Hs.522394
Hs.522412
Hs.522584
Hs.522632
Hs.522684
Hs.522767
Hs.522789
Hs.522819
Hs.522932
Hs.522997
Hs.523004
Hs.523145
Hs.523215
Hs.523252
Hs.523262
Hs.523443
Hs.523454
Hs.523463
Hs.523560
Hs.523594
Hs.523598
Hs.523687
Hs.523696
Hs.523718
Hs.523739
Hs.523836
Hs.524078
Hs.524171
Hs.524214
Hs.524219
Hs.524271
Hs.524367
Hs.524390
Hs.524395
Hs.524464
Hs.524488
Hs.524498
Hs.524518
Hs.524530
Hs.524599
Hs.524630
Hs.524731
Hs.524804
Hs.524817
Hs.524899
Hs.525063
Hs.525091
Hs.525115
Hs.525232
Hs.525251
Hs.525348
Hs.525419
Hs.525527
Hs.525529
Hs.525607
Hs.525634
Hs.525700
Hs.5258
Hs.525899
Hs.526464
Hs.526494
Hs.526500
Hs.526521
Hs.527105
Hs.527412
Hs.527861
Hs.527874
Hs.527980
Hs.528028
Hs.528299
Hs.528305
Hs.528572
Hs.528648
Hs.528668
Hs.528673
Hs.528681
Hs.528703
Hs.528782
Hs.528803
Hs.529132
Hs.529285
Hs.529303
Hs.529449
Hs.529631
Hs.529782
Hs.529798
Hs.5298
Hs.529890
Hs.529892
Hs.529959
Hs.530000
Hs.530024
Hs.530096
Hs.5301
Hs.530118
Hs.530331
Hs.530412
Hs.530727
Hs.530734
Hs.530753
Hs.5308
Hs.530823
Hs.530862
Hs.531081
Hs.531111
Hs.531176
Hs.531581
Hs.531713
Hs.531785
Hs.531788
Hs.531789
Hs.531876
Hs.532091
Hs.532359
Hs.532411
Hs.532461
Hs.532492
Hs.532786
Hs.532793
Hs.532824
Hs.532826
Hs.533030
Hs.533059
Hs.533122
Hs.533192
Hs.533273
Hs.533282
Hs.533308
Hs.533317
Hs.533479
Hs.533549
Hs.533624
Hs.533655
Hs.533725
Hs.533732
Hs.533738
Hs.533771
Hs.533934
Hs.533977
Hs.534125
Hs.534168
Hs.534255
Hs.534314
Hs.534326
Hs.534330
Hs.534333
Hs.534346
Hs.534350
Hs.534398
Hs.534453
Hs.534456
Hs.534457
Hs.534575
Hs.520133
Hs.535410
Hs.54056
Hs.541841
Hs.54457
Hs.5462
Hs.546238
Hs.546250
Hs.546253
Hs.546261
Hs.546271
Hs.546286
Hs.546289
Hs.546290
Hs.546291
Hs.546303
Hs.546304
Hs.546305
Hs.546316
Hs.546334
Hs.546339
Hs.546356
Hs.546394
Hs.54642
Hs.547190
Hs.549128
Hs.549135
Hs.549217
Hs.549226
Hs.549234
Hs.55024
Hs.550492
Hs.550519
Hs.550524
Hs.550538
Hs.55148
Hs.551505
Hs.551509
Hs.551525
Hs.551611
Hs.552414
Hs.552715
Hs.553519
Hs.553908
Hs.55879
Hs.56
Hs.5662
Hs.5912
Hs.59425
Hs.5947
Hs.60377
Hs.6061
Hs.61418
Hs.6191
Hs.63158
Hs.63335
Hs.6396
Hs.6449
Hs.6451
Hs.65009
Hs.65234
Hs.6551
Hs.66708
Hs.6764
Hs.67896
Hs.6790
Hs.68714
Hs.6891
Hs.69089
Hs.69293
Hs.69499
Hs.695
Hs.69855
Hs.7001
Hs.70312
Hs.70573
Hs.7101
Hs.71787
Hs.724
Hs.7247
Hs.72925
Hs.73037
Hs.73527
Hs.7367
Hs.7370
Hs.73722
Hs.73800
Hs.73893
Hs.73965
Hs.74137
Hs.7426
Hs.74368
Hs.74405
Hs.74563
Hs.74564
Hs.74576
Hs.7476
Hs.7486
Hs.75061
Hs.75066
Hs.75160
Hs.75227
Hs.75243
Hs.75262
Hs.7527
Hs.75348
Hs.75372
Hs.75527
Hs.75671
Hs.75724
Hs.75782
Hs.75841
Hs.75859
Hs.75914
Hs.76111
Hs.76122
Hs.76394
Hs.76480
Hs.76556
Hs.77135
Hs.7720
Hs.7744
Hs.77498
Hs.77500
Hs.77558
Hs.77690
Hs.77961
Hs.77978
Hs.78089
Hs.7862
Hs.78771
Hs.78888
Hs.79081
Hs.7910
Hs.7911
Hs.79110
Hs.7917
Hs.79299
Hs.79322
Hs.79402
Hs.79411
Hs.7953
Hs.79625
Hs.7980
Hs.80545
Hs.80658
Hs.80986
Hs.8102
Hs.8162
Hs.82116
Hs.82609
Hs.82793
Hs.82887
Hs.82890
Hs.83190
Hs.83530
Hs.83634
Hs.83636
Hs.8372
Hs.83753
Hs.8417
Hs.84359
Hs.8526
Hs.85539
Hs.8595
Hs.8619
Hs.86392
Hs.8705
Hs.8737
Hs.8765
Hs.89545
Hs.89643
Hs.89657
Hs.89864
Hs.90061
Hs.90073
Hs.90107
Hs.90280
Hs.90436
Hs.9234
Hs.93002
Hs.94672
Hs.9527
Hs.9534
Hs.95577
Hs.95582
Hs.9573
Hs.9597
Hs.9730
Hs.9825
Hs.98593
Hs.98791
Hs.99936
